# Supplementary material for: Genetic Profiling and Phenotype Spectrum in a Chinese Cohort of Pediatric Cardiomyopathy Patients
Source: J Cardiovasc Dev Dis. 2025 Nov 29;12(12):466. doi: 10.3390/jcdd12120466 (PMC12733931; doi:10.3390/jcdd12120466)
Supplement: Supplementary file 1 [file jcdd-12-00466-s001.zip]

Archive with 1 entries (1 files):
- jcdd-3922764-supplementary.pdf
